# Supplementary material for: Steroid-Induced Thrombosis: A Comprehensive Analysis Using the FAERS Database
Source: Pharmaceuticals (Basel). 2025 Sep 28;18(10):1463. doi: 10.3390/ph18101463 (PMC12566896; doi:10.3390/ph18101463)
Supplement: Supplementary file 1 [file pharmaceuticals-18-01463-s001.zip]

Archive with 1 entries (1 files):
- pharmaceuticals-3755585-supplementary.xlsx
