# Supplementary material for: Steroid-Induced Thrombosis: A Comprehensive Analysis Using the FAERS Database
Source: Pharmaceuticals (Basel). 2025 Sep 28;18(10):1463. doi: 10.3390/ph18101463 (PMC12566896; doi:10.3390/ph18101463)
Supplement: Supplementary file 1 [file pharmaceuticals-18-01463-s001.zip › pharmaceuticals-3755585-supplementary.xlsx]

## Sheet: Table S1
generic name of drug	a	b	c	d	ROR	lower limit of 95%CI	upper limit of 95%CI	p_value
STEROIDS	445	4147	792942	17531246	2.37483	2.15368	2.61869	6.45834e-54
CHOLESTEROL	211	3043	793176	17532350	1.53606	1.33619	1.76582	1.475e-08
ESTROGENS	114	2389	793273	17533004	1.05909	0.877997	1.27753	0.555717
GESTODENE	217	1091	793170	17534302	4.40512	3.8084	5.09533	8.7421e-64
NORELGESTROMIN	2663	15397	790724	17519996	3.83276	3.67808	3.99394	0
NORGESTIMATE	880	13692	792507	17521701	1.42174	1.32803	1.52205	7.07553e-22
NORGESTREL	177	1850	793210	17533543	2.12027	1.8176	2.47333	5.75121e-18
WITHANIA SOMNIFERA	78	1563	793309	17533830	1.1097	0.884596	1.39209	0.395369
OBETICHOLIC ACID	137	6240	793250	17529153	0.486893	0.411188	0.576538	5.25899e-21
URSODEOXYCHOLIC ACID	2518	33193	790869	17502200	1.6791	1.61234	1.74863	6.15042e-120
DIGITOXIN	419	3633	792968	17531760	2.55256	2.30713	2.8241	3.39997e-58
DIGOXIN	7893	69411	785494	17465982	2.52865	2.47019	2.58849	0
METILDIGOXIN	228	1660	793159	17533733	3.04201	2.64906	3.49326	8.03706e-43
CANRENOIC ACID	249	3936	793138	17531457	1.40097	1.23268	1.59224	9.09692e-07
EPLERENONE	1029	11353	792358	17524040	2.00544	1.88142	2.13763	4.53661e-84
SPIRONOLACTONE	10156	129721	783231	17405672	1.73993	1.70493	1.77565	0
COLLAGENASE	67	1467	793320	17533926	1.01661	0.796506	1.29755	0.900204
BECLOMETASONE	1782	38090	791605	17497303	1.03437	0.986334	1.08474	0.167687
BETAMETHASONE	3325	52245	790062	17483148	1.40853	1.35991	1.45889	5.85351e-74
BUDESONIDE	9026	173844	784361	17361549	1.14929	1.12509	1.17401	3.61036e-36
CLOBETASOL	1194	34678	792193	17500715	0.76094	0.71826	0.806156	3.55851e-22
CLOBETASONE	114	1945	793273	17533448	1.30082	1.07735	1.57066	0.00922114
DESONIDE	182	4909	793205	17530484	0.82155	0.70869	0.952383	0.00720888
DESOXIMETASONE	1047	13516	792340	17521877	1.71379	1.60931	1.82506	1.3944e-54
DEXAMETHASONE	24801	314449	768586	17220944	1.76722	1.74417	1.79057	0
DIFLUCORTOLONE	168	2148	793219	17533245	1.73354	1.48193	2.02786	2.51926e-10
DIFLUPREDNATE	133	4199	793254	17531194	0.702559	0.591348	0.834685	2.37668e-05
FLUMETASONE	510	2057	792877	17533336	5.48674	4.97982	6.04526	1.43607e-181
FLUOCINOLONE ACETONIDE	117	4793	793270	17530600	0.541702	0.451098	0.650505	4.07615e-13
FLUOCINONIDE	286	6141	793101	17529252	1.03106	0.915854	1.16076	0.623776
FLUOROMETHOLONE	176	3409	793211	17531984	1.14418	0.983511	1.33111	0.0922373
FLUTICASONE	15896	352629	777491	17182764	0.996277	0.980411	1.0124	0.649943
METHYLPREDNISOLONE	11836	164825	781551	17370568	1.59608	1.56637	1.62635	0
MOMETASONE	3191	69764	790196	17465629	1.01114	0.975821	1.04773	0.547452
TRIAMCINOLONE	2784	62198	790603	17473195	0.989421	0.952497	1.02778	0.588697
ULOBETASOL	54	2069	793333	17533324	0.582022	0.444758	0.76165	1.85584e-05
DEOXYCHOLIC ACID	24	2229	793363	17533164	0.242855	0.163091	0.361629	2.75831e-19
CHLORMADINONE	98	989	793289	17534404	2.20029	1.78871	2.70658	2.40579e-11
CYPROTERONE	326	2722	793061	17532671	2.65129	2.36371	2.97385	1.06412e-48
DANAZOL	211	2597	793176	17532796	1.79985	1.56445	2.07067	3.75879e-14
DESOGESTREL	1442	11056	791945	17524337	2.88698	2.73272	3.04996	2.15607e-240
DIENOGEST	341	1920	793046	17533473	3.93139	3.50385	4.41108	1.10489e-87
DROSPIRENONE	18816	33060	774571	17502333	12.8607	12.6307	13.0948	0
DYDROGESTERONE	68	1190	793319	17534203	1.27174	0.996849	1.62244	0.0710479
ESTRADIOL	5152	109961	788235	17425432	1.03587	1.00724	1.06531	0.0143566
ESTRIOL	431	2105	792956	17533288	4.53147	4.08552	5.0261	1.71103e-128
ESTROGENS CONJUGATED	5140	68494	788247	17466899	1.66304	1.61642	1.71101	4.50867e-234
ESTROPIPATE	100	2030	793287	17533363	1.09395	0.895378	1.33656	0.394224
ETHINYLESTRADIOL	31965	105166	761422	17430227	6.95795	6.86996	7.04707	0
ETONOGESTREL	7665	69004	785722	17466389	2.46943	2.41158	2.52867	0
HYDROXYPROGESTERONE	83	23495	793304	17511898	0.0784504	0.0632807	0.0972565	0
LEVONORGESTREL	3512	207251	789875	17328142	0.371802	0.35958	0.38444	0
MEDROXYPROGESTERONE	3674	50997	789713	17484396	1.59526	1.54262	1.64969	7.04072e-144
MEGESTROL	1368	12744	792019	17522649	2.37567	2.24674	2.512	4.18314e-162
METHYLTESTOSTERONE	216	2996	793171	17532397	1.59705	1.39125	1.83329	6.12446e-10
MIFEPRISTONE	206	7450	793181	17527943	0.612482	0.533377	0.703318	5.52066e-14
NORETHISTERONE	1971	32184	791416	17503209	1.35476	1.29446	1.41787	7.16029e-36
PRASTERONE	148	4255	793239	17531138	0.771226	0.654809	0.90834	0.00125945
PROGESTERONE	717	21435	792670	17513958	0.739571	0.68653	0.79671	8.89332e-17
TESTOSTERONE	12367	47947	781020	17487446	5.77537	5.6616	5.89143	0
TIBOLONE	58	1023	793329	17534370	1.26329	0.970672	1.64413	0.0995764
CORTISONE	1794	23393	791593	17512000	1.697	1.61737	1.78055	3.13268e-89
DEFLAZACORT	211	6633	793176	17528760	0.70461	0.614447	0.808004	1.1905e-07
FLUDROCORTISONE	745	10683	792642	17524710	1.54279	1.43235	1.66176	5.69337e-27
HYDROCORTISONE	6107	89334	787280	17446059	1.515	1.47608	1.55494	2.24018e-191
PREDNISOLONE	13806	190910	779581	17344483	1.60899	1.5812	1.63727	0
PREDNISONE	28368	456364	765019	17079029	1.38776	1.37092	1.40481	0
FUSIDIC ACID	237	4381	793150	17531012	1.1981	1.05141	1.36525	0.00916516
ESTRAMUSTINE	149	1048	793238	17534345	3.1518	2.65544	3.74094	5.19693e-30
ABIRATERONE	1675	37407	791712	17497986	0.989934	0.942601	1.03964	0.690524
EXEMESTANE	1346	19527	792041	17515866	1.52491	1.44291	1.61156	4.50986e-45
FULVESTRANT	1399	26882	791988	17508511	1.15089	1.09062	1.21449	5.66094e-07
ROCURONIUM	619	10962	792768	17524431	1.24919	1.15203	1.35455	1.87714e-07
VECURONIUM	218	2722	793169	17532671	1.77405	1.54563	2.03622	6.87019e-14
CICLESONIDE	1028	11215	792359	17524178	2.02815	1.90262	2.16198	1.98704e-86
FLUNISOLIDE	205	2219	793182	17533174	2.04665	1.77406	2.36113	5.5711e-19
LOTEPREDNOL	392	6673	792995	17528720	1.30007	1.1742	1.43942	1.18223e-06

## Sheet: Table S2
generic name of drugs	ACUTE CORONARY SYNDROME	ACUTE MYOCARDIAL INFARCTION	ARTERIAL OCCLUSIVE DISEASE	BLINDNESS TRANSIENT	CARDIAC VENTRICULAR THROMBOSIS	CAROTID ARTERY OCCLUSION	CENTRAL VENOUS CATHETERISATION	CEREBRAL INFARCTION	CEREBRAL ISCHAEMIA	CEREBRAL THROMBOSIS	CEREBROVASCULAR ACCIDENT	CEREBROVASCULAR DISORDER	CORONARY ARTERIAL STENT INSERTION	CORONARY ARTERY BYPASS	CORONARY ARTERY OCCLUSION	DEEP VEIN THROMBOSIS	DEVICE OCCLUSION	DISSEMINATED INTRAVASCULAR COAGULATION	EMBOLIC STROKE	EMBOLISM	EMBOLISM VENOUS	HAEMORRHAGIC STROKE	HEMIPARESIS	HEMIPLEGIA	HEPARIN-INDUCED THROMBOCYTOPENIA	INFARCTION	ISCHAEMIC STROKE	LACUNAR INFARCTION	MONOPLEGIA	MYOCARDIAL INFARCTION	PARAPLEGIA	PARESIS	PERIPHERAL ARTERIAL OCCLUSIVE DISEASE	PORTAL VEIN THROMBOSIS	PULMONARY EMBOLISM	PULMONARY INFARCTION	PULMONARY THROMBOSIS	RETINAL ARTERY OCCLUSION	RETINAL VEIN OCCLUSION	STRESS CARDIOMYOPATHY	SUPERFICIAL VEIN THROMBOSIS	THROMBOPHLEBITIS	THROMBOSIS	THROMBOSIS IN DEVICE	THROMBOTIC MICROANGIOPATHY	THROMBOTIC THROMBOCYTOPENIC PURPURA	TRANSIENT ISCHAEMIC ATTACK	VASCULAR GRAFT	VENOOCCLUSIVE DISEASE
DANAZOL	0.229573	1.9563	0.814107	0.914454	2.64859	-0.0240805	1.80615	0.48331	1.54378	1.33453	0.06915	0.123706	-0.350396	1.07417	0.235245	1.05529	-1.26371	1.18924	-0.00443296	1.55647	1.8227	0.816047	0.629878	1.09732	0.776834	-0.693859	-0.496746	0.368584	-0.189255	0.116437	0.221689	0.450281	2.24765	1.243	0.895377	1.46313	1.32372	1.51428	0.282023	0.712716	1.52398	1.0979	0.454101	1.63201	-0.90663	0.00878003	0.309786	1.2423	0.357126
METHYLTESTOSTERONE	-1.00394	0.87223	0.679597	-0.830423	0.775248	2.04117	1.67164	-0.104034	1.07224	0.100752	1.06199	1.60004	0.614323	0.939654	0.437596	0.919698	-1.39813	-0.413735	0.960375	-0.978288	0.0773671	0.17026	0.863754	0.114586	-0.456778	0.270797	-0.120013	2.18234	-0.323676	0.674089	0.0872677	0.31586	-0.287766	0.00926113	0.819879	0.229299	-1.2109	0.280424	0.147602	-0.520881	1.38947	-0.135797	0.69801	-0.113191	0.0579965	-0.125641	1.58734	0.00855343	0.222705
TESTOSTERONE	1.23789	2.4269	0.9876	-0.152095	1.55255	1.12102	-0.474969	0.608824	0.337665	0.605179	1.69606	1.32912	0.761393	0.8445	1.2829	2.64399	-0.835616	-1.40292	1.14087	0.907343	1.69267	0.458796	0.256578	0.40285	-0.993333	2.07274	1.32865	1.95696	-0.120848	2.09381	-0.281029	-0.219399	0.791498	2.01909	2.1945	2.04698	0.569667	1.2482	1.51776	-1.84664	2.01047	0.907275	1.63849	-0.338475	-2.36698	-0.862756	1.53151	0.63457	-1.61387
CYPROTERONE	0.995745	0.495918	-0.878332	0.832386	0.827673	-0.106093	0.113241	1.04965	1.12468	0.153161	-0.392741	1.65248	0.666748	-0.618356	-1.45707	1.54182	-0.246696	1.10706	-0.0864452	1.47432	0.129776	0.733978	2.25022	2.20849	0.694793	1.17148	1.99321	1.38596	1.92829	-0.718627	1.239	1.97932	0.863847	0.0616699	2.02505	2.22993	0.788719	0.332833	0.200011	2.0997	1.779	1.86443	0.624644	-0.0607824	0.6217	1.02602	-0.392516	0.0609622	0.275114
FULVESTRANT	-0.0431739	-0.550081	-1.16084	-1.90815	0.799143	0.0645407	-1.01667	0.170131	1.18284	1.74024	-0.456052	0.86111	-0.71468	-2.84729	-1.73976	0.37346	-1.62838	0.163478	-0.368449	0.993513	0.737372	-0.907409	-0.267271	-0.114809	-0.686623	0.0416023	0.38725	0.625459	0.335325	-0.901113	1.05084	0.0867923	-0.265874	1.77433	0.925781	0.00011182	0.851445	0.504293	0.682221	1.02105	0.169171	1.58772	0.473641	-0.679583	0.718233	0.533805	-0.222073	-2.16797	-1.95382
URSODEOXYCHOLIC ACID	-0.044654	0.0713122	-0.120066	-1.04267	0.704092	-0.370166	0.69917	1.38315	0.989227	0.401519	-1.04208	0.627365	-1.79616	-0.371461	-0.974292	0.108646	0.126365	2.46553	0.889944	0.759614	-0.722579	-0.393062	0.0636836	1.00616	-0.668751	-0.192142	-0.527854	1.19788	0.101595	-0.959753	-1.22391	0.955285	0.524409	2.49936	-0.0087308	0.530439	-0.40063	0.819103	1.24088	0.6841	0.50755	1.07095	-0.258544	-0.576456	2.45953	0.966077	-0.33362	-0.454589	4.19215
DIGITOXIN	1.59994	1.35725	1.03569	-1.06275	1.05418	2.1774	0.927734	1.96073	2.06627	-0.131578	0.389329	1.70465	-0.717147	-0.903095	-0.131725	0.0795073	0.316449	-0.64613	2.02947	0.988121	-0.154963	0.449077	1.62486	-0.117809	0.409973	0.0384024	1.75724	1.10113	-0.556006	0.218744	1.46563	1.18287	3.384	-0.223069	0.696074	-0.00303135	-1.44323	0.048094	-0.0847286	0.857137	0.645658	0.731038	1.19329	-0.345521	-1.27338	-0.357971	1.39064	1.38686	1.93834
DIGOXIN	1.17811	1.51999	0.990571	0.480779	1.83179	3.38996	1.09357	1.31366	1.49528	1.03896	0.92057	1.4378	1.41757	1.43629	1.15906	0.318941	-0.0456961	0.737699	2.26698	0.824165	-1.1603	1.51671	1.24965	1.20743	1.4332	0.649599	1.49955	1.581	0.468817	1.22277	0.717915	0.0799985	1.60547	-0.227747	0.239801	0.716768	0.338331	0.768336	-0.469684	0.44438	0.361487	0.864096	0.267318	0.680859	-0.66813	-0.363053	1.90108	1.12754	-1.86299
METILDIGOXIN	1.13815	1.82925	1.21137	0.800211	2.77706	1.98393	0.592171	3.03967	1.60401	0.632091	0.145751	1.62011	0.046522	-0.139426	0.121077	-0.917281	0.232436	2.46173	4.01849	1.75292	1.70823	1.55045	1.5401	2.49727	0.074561	0.802354	1.94316	2.96662	1.81867	-0.165064	0.618607	0.847199	2.81328	0.5406	0.408974	0.760638	-0.679559	0.811763	0.678941	0.0104574	0.310187	0.395542	0.00122551	1.5176	-0.509712	0.405698	1.18958	0.539892	0.754044
ESTRADIOL	-0.615075	-0.514725	-0.306182	0.321056	-0.0964743	0.196057	-0.151514	-0.0191958	0.39728	0.848022	-0.239338	0.345045	-0.699366	-0.957477	-0.198423	0.695525	-0.837033	-1.20385	0.0897428	-0.448185	1.82477	-0.749501	0.300905	0.0325247	-1.47544	-0.69646	0.250815	0.509761	0.0684663	-0.689089	0.520227	-0.128241	-0.0163453	0.512374	0.713372	1.53331	0.243182	0.94574	1.40043	-0.807215	0.73987	0.94967	0.132681	-1.29868	-1.68041	-0.874876	0.454	-0.628736	-2.26323
ESTRIOL	-0.767643	0.168154	-0.694439	0.505038	-0.0876284	6.7919	1.39651	0.384271	0.79728	1.94806	-0.207716	0.225587	-0.248516	-0.434464	-1.27318	0.225789	-1.16183	0.333947	1.70828	-0.741987	0.313668	0.406645	0.480138	1.19932	-0.220477	0.507181	-0.394828	0.470464	1.01189	2.81753	0.323569	0.552161	1.55929	0.245562	0.184034	0.4656	-0.974597	0.516726	3.22353	-0.28458	0.0151496	0.100504	0.0429381	0.12311	-0.80475	0.11066	4.48467	0.244855	0.459006
ESTROGENS CONJUGATED	0.462245	0.413451	0.556084	-0.112355	0.208807	0.684041	-0.238775	0.0814101	0.729069	0.734501	0.93469	1.18428	-0.48271	-0.139447	0.807546	1.12506	-1.23691	-1.60322	0.164011	-0.102936	0.242404	-0.0173977	0.0858959	-0.266905	-0.757592	-0.826865	0.143454	1.93867	0.100311	0.595957	0.513459	-1.20963	0.661908	-0.178902	0.741299	-0.707571	0.147031	-0.287671	1.1996	-0.610053	0.729051	0.542009	0.994039	-0.413276	-2.56725	-0.425756	1.21634	-0.291206	-2.91321
ETHINYLESTRADIOL	-0.650216	-0.148452	-1.2558	0.502646	2.10077	0.353738	-0.0826138	1.13323	0.558172	2.72888	0.872076	0.382234	-1.67975	-2.82218	-1.00506	3.66712	-1.60241	-0.5242	1.44518	1.0416	2.62077	0.147366	1.11885	0.94084	-0.780571	-0.164065	0.893656	0.885565	0.43777	-0.598563	-0.301189	0.278017	-0.0716485	2.43445	3.515	4.56997	1.6524	0.957553	1.1372	-0.782145	4.23923	2.56283	1.95605	-0.574406	-1.30367	0.233548	0.781567	-1.80568	-1.92819
ESTRAMUSTINE	2.18406	1.29002	0.0561829	0.156501	0.662994	1.92817	1.04776	2.61632	0.448691	1.08768	-0.179308	0.976209	0.502106	0.316158	0.576967	1.88111	-0.411208	3.25471	2.7974	1.62001	1.06429	0.0581215	1.23209	1.95127	0.530146	1.25824	1.20533	1.22109	0.663248	0.541872	1.07419	2.91485	0.699158	0.996184	1.79468	2.82821	1.38734	1.26735	2.23438	1.5657	0.765772	3.25474	0.458959	1.97349	-0.0541276	0.861282	1.30915	0.995477	1.20963
BETAMETHASONE	0.930391	0.738202	-0.0197184	-0.0698898	0.382582	0.0357339	-0.593844	1.03969	0.37419	0.295876	-0.117186	0.950542	-0.291417	-0.0245604	0.25696	0.529448	-0.53593	1.67207	0.379512	0.68587	-0.577284	0.541029	0.43951	0.842821	0.06042	-0.0149252	0.112023	0.99995	0.193966	-0.0859448	0.457498	0.764738	0.797643	1.17322	0.797246	0.939015	-0.0178764	0.567771	0.73451	-0.0755631	0.90348	0.910367	0.417961	1.04966	-0.178103	0.690692	0.111748	0.203335	-2.63076
BUDESONIDE	0.166224	0.0582695	0.536622	0.0339328	-0.103722	0.245448	0.313414	-0.680819	0.482958	0.381316	-0.0123205	-0.161983	-0.060925	0.067737	0.365115	0.322802	-0.199272	-0.403887	-0.629793	-0.242613	1.01629	-0.262903	-0.29592	-0.300991	-0.74237	0.321742	-0.305709	-0.313708	0.366748	0.0423776	-0.149077	0.0357438	0.455739	-0.0626412	0.623003	0.120767	0.892056	-4.66342e-05	-0.0882149	-0.14482	0.452681	0.359657	0.36522	-1.21746	0.0718385	-0.877286	0.66847	-0.0259517	-1.88164
CLOBETASONE	-0.559295	0.745639	-0.486091	-0.385774	2.3209	0.286148	0.505481	1.10541	1.00572	0.545401	0.689423	0.433935	-0.0401678	-0.226116	0.0343431	1.72173	0.145702	1.76964	0.305795	1.07703	1.62149	0.615084	-1.2588	-0.53982	-0.0121287	-0.38363	0.324985	0.678812	0.120973	-1.42738	0.531917	0.760509	0.156884	1.55336	1.59689	1.77349	-0.766249	0.725074	0.592251	1.53459	0.223498	0.308852	-0.849915	0.331458	1.35134	0.319008	1.4273	0.453203	2.27864
DESOXIMETASONE	-0.906201	-2.68047	-1.34401	-0.395937	-1.83602	0.528107	-0.352203	-3.5631	-2.05032	-0.312268	-1.28163	-1.5228	-0.898009	-2.18285	-0.823761	0.195884	-2.91022	-3.02482	-1.65094	0.0757764	-1.43472	-2.44089	-3.21554	-1.39775	-1.96887	-2.34037	-1.63259	-1.27793	0.36275	-0.204655	-1.42482	-1.19623	0.5997	-0.403793	-0.590495	0.327668	-0.525069	-1.23166	-1.36449	-0.0862287	-1.73324	-0.548898	-0.307945	-1.62528	-2.55314	-1.63773	-0.405884	-1.50354	-1.28938
DEXAMETHASONE	0.725031	0.538512	-0.9286	-0.0749196	0.830543	-0.821174	-0.20778	0.597595	1.00175	0.496527	-0.398109	-0.0165931	-1.79265	-2.30262	-1.16435	1.42795	-0.7055	1.53659	0.237081	1.47623	1.46711	-0.289449	0.869943	0.398675	-0.199576	-0.437981	0.368483	0.326652	-0.0064904	-0.657535	1.36388	0.664048	-0.042713	0.402348	1.15911	1.04591	0.781701	0.220498	0.544854	0.811679	1.10444	1.24905	0.834837	0.236222	1.15465	1.04476	0.0317716	-2.47099	1.1842
DIFLUCORTOLONE	0.933655	0.259044	0.495483	-0.503382	1.61392	1.26788	0.387873	1.50064	1.73663	0.427793	-0.30571	0.316326	0.941484	-0.343724	-0.0833191	0.990465	0.02804	2.67621	1.28754	0.447929	1.50383	-0.601761	1.02397	1.54205	0.969529	0.597959	0.99721	2.50974	0.00336513	-0.181367	1.51374	1.74243	1.13858	0.336302	1.02604	0.55634	-0.883857	0.607465	2.08576	-0.19384	1.20521	1.29059	-0.514808	0.21385	1.48544	1.81232	0.335342	0.335594	0.549746
FLUMETASONE	-0.779793	-0.943905	-0.706589	-0.606271	-0.0997775	0.0656505	0.284984	-0.216554	-0.314081	0.324904	-3.78205	0.213437	-0.260665	-0.446613	-1.28533	-2.835	-0.0748911	-1.28858	0.0852981	0.344998	0.301519	-0.70465	0.131049	-0.760317	-0.232626	-0.604128	-1.50605	0.458315	-0.0995238	-2.23684	0.31142	0.540012	-0.0636136	0.233413	-2.10209	0.453451	0.11236	0.504576	0.371754	-0.296729	0.00300046	0.0883553	-0.306945	0.110961	-0.816899	0.0985111	-2.16776	0.232705	0.446857
METHYLPREDNISOLONE	0.86971	0.449038	1.09606	-0.147176	1.22596	-0.318013	0.375718	0.721892	0.946877	0.543369	-0.398317	0.701698	-0.689965	-1.31757	0.123887	0.684721	-0.277148	1.89848	0.0891804	0.29144	0.827759	-0.406245	1.21144	1.20372	0.687732	-0.326944	0.235123	0.630029	0.536175	-0.447873	1.71868	1.28256	0.303906	1.07725	0.689174	0.965317	0.278881	-0.172906	-0.365972	0.990118	0.99807	1.1927	0.0479833	-0.361971	2.45027	1.7131	-0.0975122	-1.29758	2.38249
CORTISONE	-0.118489	-0.475696	0.0550646	0.545958	-0.186029	-0.0204186	-0.900641	-0.676253	-0.0323144	0.440289	-0.158377	0.328617	-1.44645	-0.533162	0.193684	0.247614	-1.2609	-1.37554	-2.19935	0.771656	-1.98313	-0.280002	0.444168	0.324721	-1.4184	0.725617	-0.177943	-0.727241	1.47274	-0.180205	0.863366	1.09275	0.699289	-0.952231	0.533483	0.116154	-0.562337	-0.169628	-1.9129	-0.182244	0.766085	1.57219	0.573437	-0.563546	-2.00277	-0.239182	0.205285	-0.952939	-0.2274
HYDROCORTISONE	0.403708	0.421948	-0.0593518	0.0966159	1.28945	-0.25514	0.644624	0.320196	0.711019	0.3754	-0.135833	-0.184051	-0.582543	-0.567727	-0.191611	0.745311	-0.0441591	1.68899	0.404384	0.639732	1.67172	-0.351139	0.385387	0.354363	0.52527	-0.460147	0.173813	0.456769	0.579828	-0.425756	0.744875	0.360734	-0.0155052	1.02188	0.748273	0.775964	-0.136545	-0.715814	0.0523629	0.891608	0.655274	0.652262	0.272272	0.160028	1.18284	0.197836	0.0328348	-0.82082	0.950615
PREDNISOLONE	0.766056	0.616231	-0.29196	0.194068	0.599971	0.473093	-0.124646	1.35858	0.780539	0.771544	-0.76198	0.623746	-1.09134	-1.22216	-0.706406	0.612611	-0.924361	2.2067	-0.120129	0.56335	1.36242	-0.533797	0.909366	0.818847	-0.101287	0.466844	0.377498	0.685844	0.809085	-0.4317	1.13247	1.34618	1.04677	1.10866	0.735959	0.952424	-0.324652	1.24726	0.802742	0.575469	0.442994	1.14086	-0.180401	-0.777217	2.28693	1.38456	0.107094	-1.58998	1.22488
PREDNISONE	0.537095	0.32715	0.601594	-0.00305299	0.745666	-0.0103299	0.369437	-0.273784	0.679808	0.421161	-0.154149	0.187864	-0.182498	-0.250449	0.415252	0.834419	-0.755046	0.513349	0.23161	0.700801	0.914032	-0.158839	0.504361	0.449162	-0.22616	-0.134007	0.149269	0.4071	0.0964565	-0.0761947	0.831587	0.340512	0.381563	0.450296	0.783573	0.68083	0.75489	0.407092	0.340375	-0.170657	0.739292	0.98026	0.560323	-0.341486	1.22916	0.67321	0.263348	-0.361993	0.216587
CICLESONIDE	0.367139	0.910648	0.677241	0.397496	-1.66237	-1.49694	-0.17854	-1.19172	-0.266661	2.20336	0.125304	0.261142	1.01234	-0.91033	-0.449229	-0.424742	0.209385	-1.24142	0.469779	-1.2179	-1.26107	-1.16841	0.571653	0.623447	-1.79522	-0.220103	-0.359579	-0.00513885	-0.0520056	0.632003	1.798	-1.02258	0.32074	-0.23013	1.8394	1.72826	0.671775	-1.05801	-0.0917364	0.0874603	0.639086	1.09304	1.77997	-1.45163	-1.28067	0.14614	2.09679	-1.32989	-1.11573
FLUNISOLIDE	1.22506	1.99639	1.55016	1.06161	1.90545	0.122966	0.342299	0.177737	1.691	0.382219	0.711429	2.47102	1.40735	1.22132	1.60912	1.2413	-0.017553	-0.132166	0.142613	-0.696821	1.45824	1.30023	1.14583	-0.703002	1.7725	0.552366	0.161657	2.71628	1.56856	0.783981	0.368735	1.69683	1.60449	2.23894	0.578294	0.510766	-0.929431	0.561892	2.04015	0.859819	2.00831	1.245	0.263497	1.26761	-0.759584	2.1039	1.26309	0.290021	0.504172
LOTEPREDNOL	1.04305	1.06074	0.68017	1.32828	0.497914	1.00035	0.371574	0.106722	-1.32662	0.922865	0.47184	-0.799099	2.02729	1.58858	0.537101	-0.411175	-0.239921	-0.10302	0.683093	-0.156688	-0.711018	0.849444	-0.881984	-1.77285	-1.24516	-1.61666	0.427691	1.64534	-1.11206	0.536347	-0.701117	-0.472525	1.12269	-0.779124	-0.318146	-0.559086	-0.0526342	-0.50796	0.969751	-1.30927	0.0894988	-0.924181	0.0516915	-0.901576	-1.82944	-0.914026	0.630188	0.830598	-0.56568
FLUDROCORTISONE	-0.663584	0.730418	0.509382	0.0982543	-0.494485	-0.329012	0.738614	-0.022961	1.4919	0.441632	0.791664	0.66699	-0.144281	0.458956	-1.16922	0.613012	1.51233	-0.383525	0.20186	-0.049695	-1.19214	1.17215	0.962657	0.455602	0.840521	-0.998936	0.298077	0.912157	0.806417	-0.0795392	1.21801	-0.95365	1.00978	-1.26025	0.329958	0.570285	0.566036	0.110079	-1.12191	0.408018	0.909079	0.541786	0.128421	0.816128	0.39897	0.215082	0.919039	-1.26096	-1.0468
CANRENOIC ACID	1.29858	1.02831	-0.0963808	-1.09505	1.35883	-0.423131	-0.203798	-1.21675	2.57065	0.935361	-0.458755	2.12548	-0.749447	-0.935395	-1.77411	-0.2767	-1.66276	2.16239	1.20704	-0.143935	-0.187263	1.37378	1.25444	1.89047	0.377666	-1.09291	1.62152	-0.0304672	-0.588306	-0.251189	-0.177362	1.15056	0.546719	2.69441	-0.252139	-0.0353308	-1.47553	1.11511	-0.117028	-0.785511	0.613351	1.54712	-1.55994	0.721344	1.74247	-0.390271	0.481934	-0.256076	1.05736
EPLERENONE	1.08345	1.73773	-0.0823748	-2.18016	2.70888	0.89156	-1.2889	1.36874	0.947531	0.361392	0.00511585	0.586744	0.564828	-0.921628	1.80299	-0.514729	0.0866864	0.358303	1.88412	0.0709354	2.70993	0.556432	0.44564	0.964388	0.140306	0.531674	1.18776	1.28494	-1.67341	0.64488	1.44883	0.0652985	1.07296	0.269833	0.0750168	-1.12044	-1.46184	0.0298465	1.36574	1.56771	0.376109	0.12468	0.242479	0.93694	-0.780939	0.134842	0.268733	-1.34118	-1.12703
SPIRONOLACTONE	0.915017	1.16378	0.781967	0.12476	1.5096	1.29805	1.17981	0.922104	1.00527	0.300162	0.159948	0.329633	0.418701	0.605914	0.975461	0.51419	0.548656	0.991802	1.60292	0.382148	-0.480318	0.865785	0.528651	0.735838	0.769322	1.04425	1.13082	0.938416	0.222306	0.466402	0.0274617	0.478756	1.28197	1.71286	0.426819	0.572504	0.454424	0.402416	0.421096	0.36314	0.54359	0.693586	0.204093	0.795551	-0.52707	0.0329219	0.5853	0.473798	0.38452
ROCURONIUM	1.47896	0.597033	-1.11472	-1.01439	1.34076	0.168892	0.388372	0.561149	0.745648	-1.18206	-0.819114	1.27402	-1.76763	-1.95358	-0.845896	-0.447676	-2.68095	1.7003	-0.322666	0.137882	0.993638	-0.601731	1.02513	0.131697	1.56026	-0.164467	-1.06666	1.15069	1.76557	-0.586498	2.78699	1.23254	0.376377	1.12654	0.158013	0.556976	-2.49371	-1.00239	-1.13521	3.64573	1.79665	-1.41861	-0.809215	0.551102	1.17601	0.201772	-1.72847	-1.27426	-1.06011
VECURONIUM	1.28364	1.04479	1.10509	0.868486	1.71225	1.02923	1.24864	0.985382	0.649409	1.28858	0.49069	1.17707	-0.396332	-0.58228	0.526167	0.750062	-0.210608	2.47762	-0.0503693	0.720579	3.00483	-0.840317	0.784953	1.50427	2.20003	0.87063	0.305405	1.42204	0.864015	0.138571	2.12383	1.50378	-0.199281	0.0977458	0.477651	2.26604	-0.0233564	1.46833	0.236086	1.76702	0.966567	1.56342	-0.105422	1.07456	-0.952566	-0.0371563	-0.693249	1.19634	1.41058
GESTODENE	0.993833	0.579492	1.06705	1.16738	0.574342	0.73977	0.959104	0.795599	1.45962	4.0551	0.400987	1.98728	0.413455	1.32706	0.999913	1.46419	-0.49986	-0.614464	1.8591	2.1208	3.17744	1.58071	2.50148	-0.0861972	0.441494	0.0699923	1.73799	1.13243	1.67423	-0.120697	0.98554	2.31399	0.610506	3.10924	1.76321	3.69977	1.29855	2.27854	2.65765	0.377391	1.77678	3.16573	1.33475	0.785081	0.956722	1.87232	0.454658	0.906825	1.12098
NORELGESTROMIN	-1.63264	-0.697554	-1.0484	0.151597	1.32021	0.0609846	-1.66666	0.487699	-0.0674558	2.14381	0.355148	-0.639188	-2.21231	-2.39825	-1.62727	2.69961	-3.12562	-1.63052	1.18179	0.664143	1.39875	-0.257425	-0.865272	-0.31313	-2.18427	-0.945913	-0.320898	1.21822	-0.952243	-0.859999	-0.0299064	-1.41163	-0.916323	1.95314	2.63023	1.72666	1.46247	0.163413	0.82032	-1.14949	2.62114	1.43726	1.7747	-0.741699	-2.76854	1.0946	0.253459	-1.71894	-1.50478
NORGESTIMATE	-0.11777	-0.643153	-2.44345	0.0558735	0.361878	-1.67121	-0.352821	-0.343479	0.348323	1.88983	-0.248989	0.675466	-1.99752	-2.18347	-1.92343	1.59008	-1.30109	-1.07909	-0.041375	0.45525	0.174993	-1.34269	0.0814051	-0.0982821	-1.96948	-0.394411	0.193046	0.331918	-0.737448	-1.29079	-0.326376	0.41369	-0.701529	1.06404	1.66898	2.22128	0.993434	-0.133137	-0.266018	-2.03359	2.08052	0.751267	0.880757	-1.6259	-1.45495	-1.63835	-0.347562	-1.50415	-0.190883
NORGESTREL	-0.543634	0.392561	0.628814	1.24062	1.74731	0.301809	0.521143	0.608677	-0.0779222	2.50962	0.074063	1.54905	-0.0245063	-0.210454	0.561409	1.93521	-0.937821	0.558155	1.42087	-0.517977	0.537678	-0.468491	0.367415	1.67557	0.00353276	1.24276	-0.170719	0.694473	1.23599	-0.561386	0.547578	2.38756	0.172545	2.41803	1.82692	1.78916	1.19712	0.740735	1.70742	1.03874	2.18739	2.27282	0.520786	0.34712	1.61895	1.94571	-0.321116	0.468864	0.683015
CHLORMADINONE	1.69088	1.01724	1.25221	0.252861	0.759354	0.924782	1.14412	1.87323	1.64479	2.79609	-1.82338	2.17245	0.598467	1.51223	-0.426198	1.65204	-0.314848	2.52399	0.94443	1.71654	1.16065	0.154482	1.3287	2.04788	0.626506	0.255004	-0.646914	1.31745	2.37139	-0.787006	1.17055	2.49916	1.89531	1.09255	1.10607	2.92474	-0.127614	2.4637	3.94824	0.562403	2.47397	0.947487	1.22176	2.06994	1.65376	0.957643	-1.30863	1.09184	3.25598
DESOGESTREL	-0.416475	0.0396134	-0.679932	0.209571	1.02739	0.429481	0.900803	0.63648	0.301065	2.46465	-0.650973	-1.36978	-1.84388	-2.02983	-0.159394	1.72866	-1.14743	-0.16265	-0.398922	1.03291	0.917362	-0.677993	0.872913	0.491368	-0.71693	0.522338	1.02588	0.822577	-0.583796	-1.62174	-1.2718	0.904388	-1.64683	1.69906	1.91775	2.73242	0.799917	1.12076	1.92939	-0.781047	1.55925	2.06707	0.649554	-0.373252	0.970035	0.714076	0.183649	-0.251467	-1.13636
DIENOGEST	0.446312	-0.816931	-0.579667	1.13128	2.74007	0.192572	0.411905	1.6742	1.76069	2.40023	-0.818318	1.43976	0.965527	-0.319692	-1.15841	2.43616	0.900439	-1.16166	1.82315	0.471971	4.45807	0.521464	1.04805	1.935	-0.105705	0.622001	1.0213	2.19645	1.12671	-1.7729	2.04943	2.61561	0.0633074	1.45974	2.66707	4.26079	0.750707	0.631497	2.10981	-0.169808	2.33004	4.08271	1.70593	0.237882	-0.689978	0.225432	0.15828	0.359626	0.573778
DROSPIRENONE	-1.07934	-0.0301118	-1.76883	0.565011	2.82485	0.558639	-1.11342	1.50874	0.889401	2.97478	1.42121	0.707193	-2.17045	-3.45524	-0.996862	4.24488	-2.23638	-1.00012	2.0628	1.2249	2.53922	0.496635	1.64689	1.48702	-1.63133	0.00127125	1.10592	1.22064	1.10559	-0.0819991	-0.129844	0.368606	0.428792	2.85491	3.98553	4.73971	1.96035	1.98285	1.74931	-1.35876	4.9098	2.68738	2.41062	-0.498108	-2.2158	0.0372833	1.18926	-2.77592	-2.56177
ETONOGESTREL	-1.2347	-0.825976	-1.3981	-0.111085	0.000382321	0.225698	-0.167723	0.149393	-0.155648	1.53923	-0.213003	-0.139058	-1.26225	-3.84724	-1.46599	2.47118	-2.37698	-1.32065	0.0564356	0.36264	2.4765	-0.606338	-0.387895	-0.265657	-0.495165	-1.05882	-0.0265722	-0.54213	0.3124	-2.05864	-1.14211	-1.76151	-0.416951	1.38241	2.51601	3.80444	0.415496	-0.0590089	0.589626	-0.987752	2.42845	2.10267	0.975122	-1.09113	-3.11877	-1.69203	0.0096936	-0.768188	-2.95377
MEDROXYPROGESTERONE	-0.342191	-0.272495	-0.398356	-0.297834	0.398946	0.052096	0.272166	0.0214114	-0.153783	0.8819	0.582666	1.16942	-1.71202	-1.10899	0.0266037	1.40492	2.09441	-1.30436	0.163099	0.23187	0.911396	-0.931439	0.0585985	-0.155172	-2.19503	-0.830799	-0.454013	1.06942	-0.32539	0.159384	-1.1396	-0.322022	-0.41485	0.395508	1.15902	1.11499	0.326243	0.0111672	1.0326	-1.4114	1.39704	0.643872	0.901124	-0.550743	-2.26843	0.260068	0.537866	-0.629838	-2.6144
MEGESTROL	0.461684	0.967738	0.534976	-1.21219	1.03128	0.928064	0.779226	0.676905	1.41929	-0.280783	0.370112	0.707576	-0.355412	0.0468542	0.23057	2.12848	0.419148	0.723196	1.09122	1.30657	0.996907	0.536917	0.532214	0.244389	0.261013	0.526121	0.00966902	0.701009	0.394241	-0.0746617	0.553933	-0.0655826	1.17907	1.36527	1.69038	0.947966	1.11902	0.410326	0.866131	-0.902596	0.245208	1.607	0.913169	0.353265	-0.323654	0.79355	0.945957	-0.373016	-1.2579
NORETHISTERONE	-0.803613	-0.4258	-0.897572	0.700213	0.0205386	-0.913971	0.918978	0.119448	0.234274	1.59497	-0.212782	0.571551	-2.85038	-1.08979	-1.04098	1.34128	-0.543428	-1.68065	0.718479	-0.509349	-0.0893387	-1.34795	0.681239	0.086361	-1.72348	-1.24739	-0.0859572	0.817298	-0.122591	-1.06238	-2.2783	0.51831	-1.04331	1.31456	1.38445	1.42711	0.798214	0.11406	0.493142	-0.939823	1.76894	1.00053	0.639847	-0.868632	-0.840747	-0.88109	0.121712	-2.35701	1.231
STEROIDS	0.837215	0.876035	0.910459	1.52277	1.71887	1.09452	1.314	0.63869	2.05256	1.69103	0.428785	1.57944	0.768038	0.918886	0.843187	1.39333	-0.656665	2.02873	0.602831	0.274399	1.33055	-0.187284	1.60802	1.49409	0.284824	0.42445	-0.140898	1.82461	0.929255	0.311321	1.34046	1.56925	1.92262	2.22019	1.10749	2.44076	0.378529	-0.077026	-0.209849	0.731959	1.98934	1.70607	0.699402	1.13986	2.61808	1.4644	0.472512	0.750287	2.43414
FUSIDIC ACID	0.243086	0.416862	-1.29384	-1.19352	-0.687027	-0.521599	0.796937	-0.80415	0.708951	-0.262345	-0.285274	1.23675	0.251131	0.576368	-0.262553	0.0779949	0.185591	-0.776927	-0.501951	0.60557	-0.28573	0.906746	0.131801	-0.248607	1.12735	-0.0923948	0.305995	1.48182	1.881	0.0412007	0.823382	1.05207	0.448229	0.745347	0.295813	-0.133798	-1.574	-0.0826728	-0.215495	-0.883979	1.02618	0.600241	-0.895408	-0.476288	-0.305196	-0.488738	-0.556794	-0.354544	-0.140392
EXEMESTANE	-0.310332	-0.287403	-0.404309	-0.50479	0.370435	0.167717	-0.71253	0.156829	1.25774	-0.161333	0.0585359	0.516761	-2.35721	-1.44432	-0.983355	0.671825	-1.07276	-0.248259	-0.401105	0.370352	1.15326	3.17743	-0.206982	-0.290841	-0.382453	-0.301774	0.913229	1.58655	-0.58603	-0.963002	0.614923	1.01159	0.675542	0.0839822	0.840637	0.556086	0.583167	0.607304	1.11206	0.173211	0.473378	1.76047	0.377848	-0.375426	0.307492	-0.387884	0.181705	-0.764828	-1.64969
CHOLESTEROL	-1.01694	-0.0814867	1.62389	0.766944	-0.336921	2.3971	0.0478408	-0.117038	1.64805	1.18707	0.74378	1.58704	0.601327	1.88411	1.70103	-0.236335	-0.312117	-0.42673	-0.151845	0.107772	0.0643756	1.00545	0.48227	0.612854	-0.469769	-0.841271	0.455514	1.32053	0.762506	0.696293	1.17358	0.302868	2.09999	1.09554	0.000528807	0.216308	1.17607	0.267433	1.23394	-0.533873	0.865058	-0.148788	-0.307633	1.4845	-1.05404	-0.138632	0.818048	1.09484	0.209713
[truncated: 4 more columns]

## Sheet: Table S3
FDA approval status of steroid drugs (Generic Name)
DANAZOL
CLASCOTERONE
ABIRATERONE
FULVESTRANT
MIFEPRISTONE
CHOLIC ACID
OBETICHOLIC ACID
DEOXYCHOLIC ACID
DIGOXIN
VAMOROLONE
COLLAGENASE
ESTETROL
ESTROGENS
ESTRADIOL
ESTRIOL
ESTROGENS CONJUGATED
ESTRONE
ESTROPIPATE
ALCLOMETASONE
AMCINONIDE
BETAMETHASONE
BUDESONIDE
CLOBETASOL
CLOCORTOLONE
DESONIDE
DESOXIMETASONE
DEXAMETHASONE
DIFLORASONE
DIFLUPREDNATE
FLUOCINOLONE ACETONIDE
FLUOCINONIDE
FLUOROMETHOLONE
FLUTICASONE
HALCINONIDE
METHYLPREDNISOLONE
MOMETASONE
TRIAMCINOLONE
DEFLAZACORT
HYDROCORTISONE
PREDNISOLONE
PREDNISONE
CICLESONIDE
FLUNISOLIDE
TIXOCORTOL
LOTEPREDNOL
ALDOSTERONE
FLUDROCORTISONE
EPLERENONE
SPIRONOLACTONE
ZURANOLONE
GANAXOLONE
ROCURONIUM
VECURONIUM
WITHANIA SOMNIFERA
NORELGESTROMIN
NORGESTIMATE
NORGESTREL
SEGESTERONE
DESOGESTREL
DIENOGEST
DROSPIRENONE
ETONOGESTREL
HYDROXYPROGESTERONE
LEVONORGESTREL
MEDROXYPROGESTERONE
MEGESTROL
NORETHISTERONE
PROGESTERONE
ULIPRISTAL
EXEMESTANE
CHOLESTEROL

## Sheet: Table S4
Steroid drugs with adverse event reports since 2024 (January 1, 2024 to September 30, 2024)
ABIRATERONE
BECLOMETASONE
BETAMETHASONE
BREXANOLONE
BUDESONIDE
CANRENOIC ACID
CHENODEOXYCHOLIC ACID
CHOLESTEROL
CHOLIC ACID
CICLESONIDE
CLASCOTERONE
CLOBETASOL
CLOBETASONE
COLLAGENASE
CORTISONE
CYPROTERONE
DANAZOL
DEFLAZACORT
DEOXYCHOLIC ACID
DESLANOSIDE
DESOGESTREL
DESONIDE
DESOXIMETASONE
DEXAMETHASONE
DIENOGEST
DIFLORASONE
DIFLUCORTOLONE
DIFLUPREDNATE
DIGITOXIN
DIGOXIN
DROSPIRENONE
DYDROGESTERONE
EPLERENONE
ESTETROL
ESTRADIOL
ESTRIOL
ESTROGENS
ESTROGENS CONJUGATED
ETHINYLESTRADIOL
ETONOGESTREL
EXEMESTANE
FLUDROCORTISONE
FLUDROXYCORTIDE
FLUMETASONE
FLUOCINOLONE ACETONIDE
FLUOCINONIDE
FLUOROMETHOLONE
FLUTICASONE
FULVESTRANT
FUSIDIC ACID
GANAXOLONE
GESTODENE
HALCINONIDE
HYDROCORTISONE
LEVONORGESTREL
LOTEPREDNOL
MEDROXYPROGESTERONE
MEGESTROL
MEPREDNISONE
MESTEROLONE
METENOLONE
METHYLPREDNISOLONE
METHYLTESTOSTERONE
MIFEPRISTONE
MOMETASONE
NORELGESTROMIN
NORETHISTERONE
NORGESTIMATE
NORGESTREL
OBETICHOLIC ACID
PRASTERONE
PREDNICARBATE
PREDNISOLONE
PREDNISONE
PROGESTERONE
ROCURONIUM
SEGESTERONE
SPIRONOLACTONE
STANOZOLOL
TESTOSTERONE
TIBOLONE
TIXOCORTOL
TRENBOLONE
TRIAMCINOLONE
ULIPRISTAL
URSODEOXYCHOLIC ACID
VAMOROLONE
VECURONIUM
WITHANIA SOMNIFERA
ZURANOLONE
